# Supplementary material for: Feasibility and Safety of Cerebral Embolic Protection Device Insertion in Bovine Aortic Arch Anatomy
Source: J Clin Med. 2020 Dec 20;9(12):4118. doi: 10.3390/jcm9124118 (PMC7766100; doi:10.3390/jcm9124118)
Supplement: Supplementary file 1 [file jcm-09-04118-s001.zip]

Archive with 2 entries (2 files):
- jcm-1026264-Supplementary table S1.docx
- jcm-1026264-supplementary.mp4
